# Supplementary material for: Genome assembly of the Australian black tiger shrimp (Penaeus monodon) reveals a novel fragmented IHHNV EVE sequence
Source: G3 (Bethesda). 2022 Feb 10;12(4):jkac034. doi: 10.1093/g3journal/jkac034 (PMC8982415; doi:10.1093/g3journal/jkac034)
Supplement: jkac034_Supplemental_Tables [file jkac034_supplemental_tables.zip]

Archive with 1 entries (1 files):
- jkac034_Supplemental_Tables.xlsx
