# Supplementary material for: Genome assembly of the Australian black tiger shrimp (Penaeus monodon) reveals a novel fragmented IHHNV EVE sequence
Source: G3 (Bethesda). 2022 Feb 10;12(4):jkac034. doi: 10.1093/g3journal/jkac034 (PMC8982415; doi:10.1093/g3journal/jkac034)
Supplement: jkac034_Supplemental_Tables [file jkac034_supplemental_tables.zip › jkac034_Supplemental_Tables.xlsx]

## Sheet: Sup_Table_1_PacBio_seq_runs
Supplementary Table 1. PacBio Sequel sequencing run information
Sequence read archive accession number	DNA extraction kit	Library prep	Loading	Chemistry	Total Bases (Gb)	SMRT Cell	Movie (h)	Polymerase RL (bp)	Polyerase N50 (bp)	Longest Subread (bp)	Longest Subread N50 (bp)	P0 Total	P1 Total	P2 Total	P0 %	P1 %	P2 %	Control Total Reads	Control Poly RL Mean (bp)
SRR10714025	MagAttract	SMRTbell Template Prep Kit 1.0	13 pM, Magbead loading	Sequel Sequencing Kit 2.0	1.3	1M v2	8	8833	16250	6443	N/A	N/A	N/A	N/A	68	14	18	N/A	N/A
SRR10714024	MagAttract	SMRTbell Template Prep Kit 1.0	60pM, Magbead loading	Sequel Sequencing Kit 2.2	1.73634	1M v2	10	3281	8750	2554	6250	166498	529277	323460	16.3356	51.9288	31.7356	1049	12453
SRR10714013	MagAttract	SMRTbell Template Prep Kit 1.0	60pM, Magbead loading	Sequel Sequencing Kit 2.3	1.88287	1M v2	10	3871	10750	2893	6750	252113	486460	280662	24.7355	47.728	27.5365	771	16477
SRR10714002	MagAttract	SMRTbell Template Prep Kit 1.0	50pM, Magbead loading	Sequel Sequencing Kit 2.1	2.53587	1M v2	10	5809	13750	4219	8750	355960	436530	226745	34.9242	42.8292	22.2466	3252	17256
SRR10713995	MagAttract	SMRTbell Template Prep Kit 1.0	55pM, Magbead loading	Sequel Sequencing Kit 2.0	1.50847	1M v2	10	3376	8750	2427	5250	280879	446761	291595	27.5578	43.833	28.6092	2452	18666
SRR10713994	MagAttract	SMRTbell Template Prep Kit 1.0	45pM, Magbead loading	Sequel Sequencing Kit 2.1	1.51106	1M v2	10	3350	8750	2366	4750	251770	451108	316357	24.7019	44.2595	31.0387	2659	17715
SRR10713993	MagAttract	SMRTbell Template Prep Kit 1.0	40 pM, Magbead loading	Sequel Sequencing Kit 2.1	2.50698	1M v2	10	4087	10250	3201	7250	61603	613449	344183	6.04404	60.1872	33.7688	2365	15775
SRR10713992	MagAttract	SMRTbell Template Prep Kit 1.0	37 pM, Magbead loading	Sequel Sequencing Kit 2.1	2.07746	1M v2	10	3251	8250	2763	6250	18635	638928	361672	1.82833	62.687	35.4847	1948	15429
SRR10713990	MagAttract+clean up	SMRTbell Template Prep Kit 1.0	15 pM, Magbead loading	Sequel Sequencing Kit 2.1	0.96331	1M v2	10	4596	7750	3951	6250	699956	209619	109660	68.6746	20.5663	10.759	5376	6471
SRR10714023	MagAttract+clean up	SMRTbell Template Prep Kit 1.0	6 pM, Diffusion loading	Sequel Sequencing Kit 2.1	8.46764	1M v2 LR	15	18622	57750	4721	7750	513541	457580	48114	50.3849	44.8945	4.7206	2871	47302
SRR10714022	MagAttract+clean up	SMRTbell Template Prep Kit 1.0	8 pM, Diffusion loading	Sequel Sequencing Kit 2.1	12.1416	1M v2 LR	20	22526	73750	4984	8250	409231	541544	68458	40.1509	53.1325	6.71662	2546	51861
SRR10714021	MagAttract+clean up	SMRTbell Template Prep Kit 1.0	8 pM, Diffusion loading	Sequel Sequencing Kit 2.1	10.7279	1M v2 LR	20	17034	59750	4517	8250	296461	631697	91076	29.0866	61.9776	8.93573	1921	45509
SRR10714020	MagAttract+clean up	SMRTbell Template Prep Kit 1.0	8 pM, Diffusion loading	Sequel Sequencing Kit 2.1	10.2224	1M v2 LR	20	19350	65250	5078	8750	432073	529882	57280	42.3919	51.9882	5.6199	1600	51939
SRR10714019	MagAttract+clean up	SMRTbell Template Prep Kit 1.0	8 pM, Diffusion loading	Sequel Sequencing Kit 2.1	7.579	1M v2	10	14893	38750	4119	6250	383586	511834	123815	37.6347	50.2175	12.1478	2944	32592
SRR10714018	MagAttract+clean up	SMRTbell Template Prep Kit 1.0	8 pM, Diffusion loading	Sequel Sequencing Kit 2.1	7.88404	1M v2	10	14111	37750	3963	6250	322331	564129	132774	31.6248	55.3483	13.0268	5421	32284
SRR10714017	MagAttract+clean up	SMRTbell Template Prep Kit 1.0	N/A	N/A	1.48	1M v3 LR	20	4775	11250	N/A	N/A	N/A	N/A	N/A	N/A	N/A	N/A	4125	14038
SRR10714016	MagAttract+clean up	SMRTbell Template Prep Kit 1.0	N/A	N/A	2.35	1M v3 LR	20	6615	15750	N/A	N/A	N/A	N/A	N/A	N/A	N/A	N/A	4080	20678
SRR10714015	MagAttract+clean up	SMRTbell Template Prep Kit 1.0	N/A	N/A	2.33	1M v3 LR	20	6895	16250	N/A	N/A	N/A	N/A	N/A	N/A	N/A	N/A	4003	22820
SRR10714014	MagAttract+clean up	SMRTbell Template Prep Kit 1.0	N/A	N/A	1.82	1M v3 LR	20	6503	14250	N/A	N/A	N/A	N/A	N/A	N/A	N/A	N/A	3762	19394
SRR10714012	MagAttract+clean up	SMRTbell Template Prep Kit 1.0	N/A	N/A	1.23	1M v3 LR	20	8731	21750	N/A	N/A	N/A	N/A	N/A	N/A	N/A	N/A	14078	21019
SRR10714011	MagAttract+clean up	SMRTbell Template Prep Kit 1.0	N/A	N/A	0.72	1M v3 LR	20	6397	12250	N/A	N/A	N/A	N/A	N/A	N/A	N/A	N/A	5830	14302
SRR10713991	CTAB/Phenol/chloroform	SMRTbell Template Prep Kit 1.0	N/A	Sequel Sequencing Kit 2.1	8.86192	1M v2 LR	15	12520	37750	3396	5250	160194	708061	150980	15.7171	69.4698	14.8131	257	29695
SRR10714008	Nanobind HMW Tissue DNA Kit-Alpha	SMRTbell Template Prep Kit 1.0	4 pM, Diffusion loading	Sequel Sequencing Kit 3.0	6.36	1M v3 LR	20	9008	N/A	6843	N/A	30642	728428	259276	3.009	71.5305	25.4605	N/A	N/A
SRR10714007	Nanobind HMW Tissue DNA Kit-Alpha	SMRTbell Template Prep Kit 1.0	4 pM, Diffusion loading	Sequel Sequencing Kit 3.0	4.35096	1M v3 LR	20	7760	14236	6228	10951	266127	584585	167634	26.1333	57.4053	16.4614	23884	33487
SRR10714010	Nanobind HMW Tissue DNA Kit-Alpha	SMRTbell Template Prep Kit 1.0	3 pM, Diffusion loading	Sequel Sequencing Kit 3.0	11.5876	1M v3 LR	20	20742	53155	10241	15306	370296	561411	86639	36.3625	55.1297	8.50782	2761	46915
SRR10714009	Nanobind HMW Tissue DNA Kit-Alpha	SMRTbell Template Prep Kit 1.0	4 pM, Diffusion loading	Sequel Sequencing Kit 3.0	9.89371	1M v3 LR	20	14684	34240	8581	14196	153299	679388	185659	15.0537	66.7148	18.2314	5584	42300
SRR10714006	Nanobind HMW Tissue DNA Kit-Alpha	SMRTbell Template Prep Kit 1.0	5 pM, Diffusion loading	Sequel Sequencing Kit 3.0	7.44	1M v3 LR	20	9310	N/A	7296	N/A	17873	814023	186450	1.7551	79.9358	18.3091	N/A	N/A
SRR10714005	Nanobind HMW Tissue DNA Kit-Alpha	SMRTbell Template Prep Kit 1.0	3 pM, Diffusion loading	Sequel Sequencing Kit 3.0	10.4813	1M v3 LR	20	15103	33771	8920	14631	147242	713081	158023	14.4589	70.0234	15.5176	19076	44134
SRR10714004	Nanobind HMW Tissue DNA Kit-Alpha	SMRTbell Template Prep Kit 1.0	3 pM, Diffusion loading	Sequel Sequencing Kit 3.0	10.6422	1M v3 LR	20	15622	36131	9026	14798	149120	706215	163011	14.6434	69.3492	16.0074	24964	45223
SRR10714003	Nanobind HMW Tissue DNA Kit-Alpha	SMRTbell Template Prep Kit 1.0	2 pM, Diffusion loading	Sequel Sequencing Kit 3.0	8.15484	1M v3 LR	20	13489	27099	8590	13959	276178	609590	132578	27.1203	59.8608	13.019	5017	49336
SRR10714001	Nanobind HMW Tissue DNA Kit-Alpha	SMRTbell Template Prep Kit 1.0	2 pM, Diffusion loading	Sequel Sequencing Kit 3.0	6.7558	1M v3 LR	20	12714	23779	8450	13607	348287	536862	133197	34.2012	52.719	13.0797	5464	47714
SRR10714000	Nanobind HMW Tissue DNA Kit-Alpha	SMRTbell Template Prep Kit 1.0	1.8 pM, Diffusion loading	Sequel Sequencing Kit 3.0	1.82401	1M v3	10	13618	26320	9004	14283	858615	137715	22016	84.3147	13.5234	2.16194	3776	40547
SRR10713999	Nanobind HMW Tissue DNA Kit-Alpha	SMRTbell Template Prep Kit 1.0	1.8 pM, Diffusion loading	Sequel Sequencing Kit 3.0	1.44557	1M v3	10	12946	24008	8810	14024	888099	115406	14841	87.2099	11.3327	1.45736	3741	37707
SRR10713998	Nanobind HMW Tissue DNA Kit-Alpha	SMRTbell Template Prep Kit 1.0	4 pM, Diffusion loading	Sequel Sequencing Kit 3.0	4.85449	1M v3 LR	20	8644	16182	6424	11224	301622	589328	127396	29.6188	57.8711	12.5101	27723	44004
					165.153

## Sheet: Sup_Table_2_Transcriptome_data
Supplementary Table 2. Transcriptomic data used for MAKER2 annotation.
Stats	ISO-seq clustered *	Genome-guided RNA-seq *
# sequences	48 k	98 k
largest	20183	30931
mean length	2665	1197
# sequences over 1 kbp	44833	39838
# sequences over 10 kbp	77	106
N50	2935	1869
Complete$	86.9	85.3
Single$	84.9	48.9
Duplicated$	2	36.4
Fragmented$	4.2	8.7
Missing$	8.9	6
* data used in MAKER
$ BUSCO derived values

## Sheet: Sup_Table_3_Protein_Data
Supplementary Table 3. Protein homology evidence
Species	Common_name	Data_resource	# Proteins
Anopheles gambiae	African malaria mosquito	RefSeq	14102
Bombyx mori	domestic silkworm	RefSeq	22510
Daphnia pulex	common water flea	RefSeq	30559
Drosophila melanogaster	fruit fly	RefSeq	30611
Locust migratoria	migratory locust	UniProt	1371
Parhyale hawaiensis	amphipods	UniProt	90
Penaues vannamei	Pacific white shrimp	RefSeq	33273

## Sheet: Sup_Table_4_PCR_primers
Supplementary Table 4. PCR primers used to confirm EVE structure.
Primer set	Name	Target	Sequence (5’-3’)	Tma	Amplicon (bp)	Scaffold-97 position
	S97-F1	P. mon	GCACGGTTCATCATCATTTGTT	62		1656718-1656739
1a	S97-R1a	EVE	CATGTATGGACATGGTCCGTCT	62	1308	1658925-1658004
1b	S97-R1b	EVE	TGATCCGTAACGGTGAAGTTTG	62.2	1022	1657739-1657718
2	S97-F2	EVE	GGAGTTGTAATGCACTCGATGG	61.8		1658268-1658289
	S97-R2	EVE	TCGCAGGAAAGGTGAGACAATA	62	1337	1659533-1659512
3	S97-F3	EVE	TCCGCTACAACTGCTCTCTCCT	62.8		1665037-1665058
	S97-R3	EVE	CAAAACATTCCACCTCACCAGA	62.2	1103	1666139-1666118
	S97-R4	P. mon	GCGGGTTATGTGAAAACAGTCA	62.2		1667162-1667141
4a	S97-F4a	EVE	TTTGTCTGGTGAGGTGGAATGT	61.7	1049	1666114-1666135
4b	S97-F4b	EVE	CCGAGTAATGTTCCAATGGTCA	62	747	1666416-1666437
a Tm calculations based on default primer design parameters in Primer 3 v.0.4.0

## Sheet: Supl_Table_5_Repeat_analysis
Supplementary Table 5. Repeat analysis data from RepeatMasker.
	Penaeus monodon		Australia	Penaeus monodon		Thailand	Penaeus vannamei			Eriocheir japonica sinensis			Portunus trituberculatus
	# Sequences	31922		# Sequences	26877		# Sequences	4683		# Sequences	6500		# Sequences	523
	Total length	1894853049		Total length	2394363600		Total length	1663581301		Total length	1549186131		Total length	1005046021
	Bases masked	1171759587	61.84 %	Bases masked	1089554127	45.5 %	Bases masked	859367915	0.5166	Bases masked	550082710	0.3551	Bases masked	461061701	0.4587
	# elements	lenght occupied [bp]	percentage occupied	# elements	lenght occupied [bp]	percentage occupied	# elements	lenght occupied [bp]	percentage occupied	# elements	lenght occupied [bp]	percentage occupied	# elements	lenght occupied [bp]	percentage occupied
Retroelements	738954	225222461	11.89	635839	283000000	11.84	291571	102513072	6.16	349240	169348713	10.93	221201	137292395	13.66
SINEs:	44089	9602143	0.51	0	0	0	2035	308601	0.02	6136	966817	0.06	18167	3793086	0.38
Penelope	188094	27636803	1.46	229390	69554138	2.9	51106	11435166	0.69	377	281178	0.02	2756	1098917	0.11
LINEs:	629871	185447341	9.79	583934	250000000	10.44	276357	97244565	5.85	283366	140660459	9.08	182187	118742991	11.81
CRE/SLACS	651	471538	0.02	463	544987	0.02	0	0	0	7646	3415036	0.22	423	380431	0.04
L2/CR1/Rex	104482	21654809	1.14	12218	6105914	0.26	11793	6608133	0.4	126271	68133389	4.4	90541	65310444	6.5
R1/LOA/Jockey	112679	63114745	3.33	80571	70712944	2.95	51535	18221287	1.1	6303	4130403	0.27	8431	10462035	1.04
R2/R4/NeSL	9260	4203456	0.22	46171	12886700	0.54	258	152885	0.01	0	0	0	0	0	0
RTE/Bov-B	205704	64577556	3.41	198967	79740723	3.33	133361	57199508	3.44	47363	15344710	0.99	9547	5289270	0.53
L1/CIN4	5914	860171	0.05	719	106215	0	23196	1436465	0.09	0	0	0	0	0	0
LTR elements:	64994	30172977	1.59	51905	33528041	1.4	13179	4959906	0.3	59738	27721437	1.79	20847	14756318	1.47
BEL/Pao	548	415855	0.02	1041	1398533	0.06	153	197013	0.01	0	0	0	199	124974	0.01
Ty1/Copia	272	228469	0.01	371	566384	0.02	0	0	0	0	0	0	0	0	0
Gypsy/DIRS1	62963	29450702	1.55	50493	31563124	1.32	4335	3365080	0.2	48173	25231133	1.63	20648	14631344	1.46
Retroviral	0	0	0	0	0	0	0	0	0	0	0	0	0	0	0
DNA transposons	224574	37759144	1.99	25971	10596884	0.44	263833	30422094	1.83	51230	13918439	0.9	45429	12060321	1.2
hobo-Activator	22006	1835081	0.1	1766	607029	0.03	68917	7145746	0.43	23297	4660877	0.3	8828	1448731	0.14
Tc1-IS630-Pogo	59676	7732342	0.41	15006	4175312	0.17	7364	2346762	0.14	5918	1186480	0.08	30427	9416224	0.94
En-Spm	0	0	0	0	0	0	0	0	0	0	0	0	0	0	0
MuDR-IS905	0	0	0	0	0	0	0	0	0	0	0	0	0	0	0
PiggyBac	745	542792	0.03	1251	851791	0.04	216	132741	0.01	0	0	0	189	109790	0.01
Tourist/Harbinger	78039	20760621	1.1	0	0	0	5570	2242851	0.13	5359	1501136	0.1	4974	823962	0.08
Other (Mirage, P-element, Transib)	0	0	0	325	104778	0	572	391447	0.02	2519	1638460	0.11	516	204065	0.02
		731689006
Rolling-circles	397	33043	0	0	0	0	1555	244283	0.01	2043	169115	0.01	0	0	0
Unclassified:	1559157	292293371	15.43	1843353	383000000	15.98	1241932	220942770	13.28	739466	212266738	13.7	649827	115602251	11.5
Total interspersed repeats:		555274976	29.3		677000000	28.26		353877936	21.27		395533890	25.53		264954967	26.36
Small RNA:	1792	222798	0.01	0	0	0	76460	6295229	0.38	11150	4714111	0.3	47190	10756818	1.07
Satellites:	8483	1499897	0.08	1	295	0	1	567	0	2	704	0	0	0	0
Simple repeats:	4051109	568186462	29.99	3745098	375000000	15.66	3162463	449977646	27.05	1536506	121535774	7.85	2258117	169370141	16.85
Low complexity:	297332	46542411	2.46	288638	37906988	1.58	336641	48972254	2.94	283087	28129116	1.82	188431	15979775	1.59
